# Supplementary material for: Evaluation of Simplified Diet Scores Related to C-Reactive Protein in Heavy Smokers Undergoing Lung Cancer Screening
Source: Nutrients. 2022 Oct 15;14(20):4312. doi: 10.3390/nu14204312 (PMC9610125; doi:10.3390/nu14204312)
Supplement: Supplementary file 1 [file nutrients-14-04312-s001.zip]

Archive with 1 entries (1 files):
- nutrients-1935344-supplementary.pdf
